# Supplementary material for: Divergence of TORC1-mediated stress response leads to novel acquired stress resistance in a pathogenic yeast
Source: PLoS Pathog. 2023 Oct 23;19(10):e1011748. doi: 10.1371/journal.ppat.1011748 (PMC10621968; doi:10.1371/journal.ppat.1011748)
Supplement: S1 Table — Gene list curated from the literature in S. cerevisiae in response to H2O2. (XLSX) [file ppat.1011748.s017.xlsx]

## Sheet: S. cerevisiae OSR gene list
originalName	correctedName	category	yap1	skn7	msn2_4	reference	comment
CCP1	CCP1	antioxidant	1	1	0	Lee 1999
CTT1	CTT1	antioxidant	1	1	1	Lee 1999
SOD1	SOD1	antioxidant	1	1	0	Lee 1999
SOD2	SOD2	antioxidant	1	1	0	Lee 1999
TRR1	TRR1	antioxidant	1	1	0	Lee 1999
TRX2	TRX2	antioxidant	1	1	0	Lee 1999
TSA1	TSA1	antioxidant	1	1	0	Lee 1999
YDR453C	tsa2	antioxidant	1	1	0	Lee 1999
ahp1	ahp1	antioxidant	1	1	0	Lee 1999
ssa1	ssa1	chaperon	1	1	0	Lee 1999
hsp82	hsp82	chaperon	1	1	0	Lee 1999
hsp78	hsp78	chaperon	1	1	0	Lee 1999
lys20	lys20	amino acid metabolism	1	1	0	Lee 1999
glr1	glr1	antioxidant	1	0	0	Lee 1999
gsh1	gsh1	antioxidant	1	0	0	Lee 1999
cys3	cys3	antioxidant	1	0	0	Lee 1999
yol151w	gre2	antioxidant	1	0	0	Lee 1999
tal1	tal1	carbon metabolism	1	0	0	Lee 1999
zwf1	zwf1	carbon metabolism	1	0	0	Lee 1999
dak1	dak1	carbon metabolism	1	0	0	Lee 1999
pgm2	pgm2	carbon metabolism	1	0	1	Lee 1999
tps1	tps1	carbon metabolism	1	0	1	Lee 1999
cim5	rpt1	protein degradation	1	0	0	Lee 1999
mpr1	rpn11	protein degradation	1	0	0	Lee 1999
uba1	uba1	protein degradation	1	0	1	Lee 1999
oye3	oye3	not classified	1	0	1	Lee 1999
cdc48	cdc48	not classified	1	0	1	Lee 1999
pdi1	pdi1	not classified	1	0	0	Lee 1999	originally written as PDI; not sure if it refers to PDI1, which has a paralog from WGD called EUG1
ymr318c	adh6	unknown function	1	0	0	Lee 1999
ynl134c	ynl134c	unknown function	1	0	0	Lee 1999
ynl274c	gor1	unknown function	1	0	1	Lee 1999
ydr032c	pst2	unknown function	1	0	1	Lee 1999
ybr025c	ola1	unknown function	0	1	1	Lee 1999
dnm1	dnm1	unknown function	0	1	0	Lee 1999
tkl2	tkl2	antioxidant	0	0	1	Hasan 2002
grx1	grx1	antioxidant	0	0	1	Hasan 2002
gpp2	gpp2	carbon metabolism	0	0	1	Hasan 2002
glk1	glk1	carbon metabolism	0	0	1	Hasan 2002
ugp1	ugp1	carbon metabolism	0	0	1	Hasan 2002
ara1	ara1	carbon metabolism	0	0	1	Hasan 2002
ald5	ald5	carbon metabolism	0	0	1	Hasan 2002
pep4	pep4	protein degradation	0	0	1	Hasan 2002
pre5	pre5	protein degradation	0	0	1	Hasan 2002
pup2	pup2	protein degradation	0	0	1	Hasan 2002
tfs1	tfs1	protein degradation	0	0	1	Hasan 2002
hsp12	hsp12	chaperon	0	0	1	Hasan 2002
hsp42	hsp42	chaperon	0	0	1	Hasan 2002
sba1	sba1	chaperon	0	0	1	Hasan 2002
cpa2	cpa2	not classified	0	0	1	Hasan 2002
ygl037c	pnc1	not classified	0	0	1	Hasan 2002
ygr086c	pil1	not classified	NA	NA	1	Hasan 2002
ypl004c	lsp1	not classified	NA	NA	1	Hasan 2002
hsp104	hsp104	chaperon	2	0	2	Hasan 2002	redundantly regulated by Yap1 and Msn2/4
hsp60	hsp60	chaperon	2	0	2	Hasan 2002	redundantly regulated by Yap1 and Msn2/4
aro4	aro4	carbon metabolism	2	0	2	Hasan 2002	redundantly regulated by Yap1 and Msn2/4
